# Supplementary material for: Phytocannabinoids: Chromatographic Screening of Cannabinoids and Loading into Lipid Nanoparticles
Source: Molecules. 2023 Mar 22;28(6):2875. doi: 10.3390/molecules28062875 (PMC10058297; doi:10.3390/molecules28062875)
Supplement: Supplementary file 1 [file molecules-28-02875-s001.zip]

Archive with 1 entries (1 files):
- molecules-2256577-supplementary.pdf
